# Supplementary material for: Supercoiled DNA recognition and cleavage control in topoisomerase VI
Source: Nat Commun. 2026 Feb 16;17:3092. doi: 10.1038/s41467-026-69491-0 (PMC13040014; doi:10.1038/s41467-026-69491-0)
Supplement: Supplementary file 7 — Source Data [file 41467_2026_69491_MOESM7_ESM.xlsx]

## Sheet: Fig4c
Fig. 4c	Plasmid relaxation assay with transducer stalk variant MmTop6AB-R457A/K460A/H461A

## Sheet: Fig4d
Fig. 4d	Plasmid relaxation assay with transducer stalk variant MmTop6AB-K471A/K475A

## Sheet: Fig5d
Fig. 5d	Plasmid relaxation assay with transducer stalk variant MmTop6AB-L469G

## Sheet: SuppFig1
Supplementary Fig. 1		Minicircle relaxation assay

## Sheet: SuppFig6b
Supplementary Fig. 6b		Plasmid relaxation assay with WH-TOPRIM latch variant MmTop6A-R44A/V57A/W58A-B

## Sheet: SuppFig7b
Supplementary Fig. 7b		Minicircle cleavage assay

## Sheet: SuppFig10c
Supplementary Fig. 10c		Stepwise sequence-dependent deformability around the entire 306 bp minicircle
Center Base Pair Number	Sequence	Deformability Score
1	TTTG	1.14313
2	TTGG	7.54915
3	TGGG	3.78135
4	GGGC	4.59359
5	GGCT	1.89045
6	GCTC	4.6136
7	CTCC	4.53233
8	TCCC	2.30966
9	CCCC	7.21291
10	CCCG	4.22141
11	CCGG	8.48183
12	CGGG	4.22141
13	GGGC	4.59359
14	GGCG	2.62515
15	GCGC	6.16501
16	CGCG	2.86466
17	GCGA	2.33787
18	CGAC	0.617246
19	GACT	0.835558
20	ACTA	5.25412
21	CTAT	8.38455
22	TATA	1.23758
23	ATAA	9.58712
24	TAAG	3.38312
25	AAGC	2.3839
26	AGCT	1.05684
27	GCTG	0.810667
28	CTGC	5.35622
29	TGCG	0.131938
30	GCGA	2.33787
31	CGAG	6.30874
32	GAGC	4.6136
33	AGCA	2.56561
34	GCAA	5.57212
35	CAAC	2.14955
36	AACT	1.08044
37	ACTT	2.79913
38	CTTC	0.699346
39	TTCA	4.48522
40	TCAC	6.91103
41	CACT	1.42911
42	ACTT	2.79913
43	CTTG	3.29246
44	TTGG	7.54915
45	TGGG	3.78135
46	GGGT	8.41067
47	GGTA	1.55557
48	GTAT	6.37316
49	TATG	1.26168
50	ATGC	0.565675
51	TGCC	3.2039
52	GCCG	2.88132
53	CCGG	8.48183
54	CGGC	2.88132
55	GGCG	2.62515
56	GCGG	4.80431
57	CGGT	10.4017
58	GGTA	1.55557
59	GTAG	16.1454
60	TAGC	5.24985
61	AGCG	1.07086
62	GCGC	6.16501
63	CGCT	1.07086
64	GCTG	0.810667
65	CTGT	6.29389
66	TGTG	2.45928
67	GTGA	6.91103
68	TGAG	4.30436
69	GAGC	4.6136
70	AGCA	2.56561
71	GCAA	5.57212
72	CAAG	3.29246
73	AAGG	1.65382
74	AGGG	4.51505
75	GGGC	4.59359
76	GGCG	2.62515
77	GCGA	2.33787
78	CGAG	6.30874
79	GAGG	3.53345
80	AGGA	2.24936
81	GGAG	4.53233
82	GAGC	4.6136
83	AGCT	1.05684
84	GCTG	0.810667
85	CTGT	6.29389
86	TGTT	1.48836
87	GTTC	0.615157
88	TTCA	4.48522
89	TCAC	6.91103
90	CACC	1.96439
91	ACCG	10.4017
92	CCGG	8.48183
93	CGGG	4.22141
94	GGGG	7.21291
95	GGGT	8.41067
96	GGTG	1.96439
97	GTGG	4.2188
98	TGGT	2.63177
99	GGTG	1.96439
100	GTGC	7.17654
101	TGCA	4.06412
102	GCAG	5.35622
103	CAGG	3.00971
104	AGGA	2.24936
105	GGAT	1.72377
106	GATC	0.255582
107	ATCC	1.72377
108	TCCC	2.30966
109	CCCG	4.22141
110	CCGG	8.48183
111	CGGG	4.22141
112	GGGT	8.41067
113	GGTA	1.55557
114	GTAC	16.7509
115	TACC	1.55557
116	ACCG	10.4017
117	CCGA	3.12767
118	CGAG	6.30874
119	GAGG	3.53345
120	AGGG	4.51505
121	GGGG	7.21291
122	GGGT	8.41067
123	GGTC	0.81834
124	GTCC	0.59188
125	TCCC	2.30966
126	CCCT	4.51505
127	CCTG	3.00971
128	CTGC	5.35622
129	TGCA	4.06412
130	GCAG	5.35622
131	CAGG	3.00971
132	AGGA	2.24936
133	GGAC	0.59188
134	GACT	0.835558
135	ACTC	3.02401
136	CTCA	4.30436
137	TCAG	1.17383
138	CAGA	2.32072
139	AGAA	1.68624
140	GAAG	0.699346
141	AAGT	2.79913
142	AGTC	0.835558
143	GTCA	1.65551
144	TCAA	7.31343
145	CAAT	1.69784
146	AATC	0.450181
147	ATCA	0.515233
148	TCAA	7.31343
149	CAAG	3.29246
150	AAGT	2.79913
151	AGTA	2.52928
152	GTAT	6.37316
153	TATT	0.925771
154	ATTG	1.69784
155	TTGA	7.31343
156	TGAG	4.30436
157	GAGG	3.53345
158	AGGC	4.60906
159	GGCT	1.89045
160	GCTC	4.6136
161	CTCA	4.30436
162	TCAC	6.91103
163	CACC	1.96439
164	ACCG	10.4017
165	CCGC	4.80431
166	CGCG	2.86466
167	GCGA	2.33787
168	CGAA	0.539124
169	GAAC	0.615157
170	AACA	1.48836
171	ACAG	6.29389
172	CAGA	2.32072
173	AGAT	1.07392
174	GATT	0.450181
175	ATTG	1.69784
176	TTGG	7.54915
177	TGGA	3.31513
178	GGAG	4.53233
179	GAGG	3.53345
180	AGGT	3.48557
181	GGTC	0.81834
182	GTCT	2.81303
183	TCTC	5.18236
184	CTCG	6.30874
185	TCGA	16.2949
186	CGAA	0.539124
187	GAAT	1.20677
188	AATT	0.375041
189	ATTC	1.20677
190	TTCG	0.539124
191	TCGG	3.12767
192	CGGA	2.59395
193	GGAT	1.72377
194	GATA	0.985896
195	ATAT	5.18746
196	TATC	0.985896
197	ATCC	1.72377
198	TCCT	2.24936
199	CCTC	3.53345
200	CTCG	6.30874
201	TCGA	16.2949
202	CGAG	6.30874
203	GAGA	5.18236
204	AGAC	2.81303
205	GACT	0.835558
206	ACTA	5.25412
207	CTAG	10.8598
208	TAGC	5.24985
209	AGCG	1.07086
210	GCGC	6.16501
211	CGCG	2.86466
212	GCGA	2.33787
213	CGAT	3.20859
214	GATC	0.255582
215	ATCA	0.515233
216	TCAC	6.91103
217	CACA	2.45928
218	ACAT	6.28905
219	CATG	0.685998
220	ATGG	5.76197
221	TGGT	2.63177
222	GGTC	0.81834
223	GTCC	0.59188
224	TCCT	2.24936
225	CCTG	3.00971
226	CTGC	5.35622
227	TGCT	2.56561
228	GCTG	0.810667
229	CTGG	7.37364
230	TGGA	3.31513
231	GGAG	4.53233
232	GAGT	3.02401
233	AGTT	1.08044
234	GTTC	0.615157
235	TTCG	0.539124
236	TCGT	4.60725
237	CGTG	1.08742
238	GTGA	6.91103
239	TGAC	1.65551
240	GACC	0.81834
241	ACCG	10.4017
242	CCGC	4.80431
243	CGCC	2.62515
244	GCCG	2.88132
245	CCGC	4.80431
246	CGCC	2.62515
247	GCCG	2.88132
248	CCGG	8.48183
249	CGGG	4.22141
250	GGGA	2.30966
251	GGAT	1.72377
252	GATC	0.255582
253	ATCA	0.515233
254	TCAC	6.91103
255	CACT	1.42911
256	ACTC	3.02401
257	CTCT	3.41291
258	TCTC	5.18236
259	CTCG	6.30874
260	TCGG	3.12767
261	CGGC	2.88132
262	GGCA	3.2039
263	GCAT	0.565675
264	CATG	0.685998
265	ATGG	5.76197
266	TGGA	3.31513
267	GGAC	0.59188
268	GACG	0.437345
269	ACGA	4.60725
270	CGAG	6.30874
271	GAGC	4.6136
272	AGCT	1.05684
273	GCTG	0.810667
274	CTGT	6.29389
275	TGTA	1.83572
276	GTAC	16.7509
277	TACA	1.83572
278	ACAA	8.69819
279	CAAG	3.29246
280	AAGG	1.65382
281	AGGG	4.51505
282	GGGG	7.21291
283	GGGC	4.59359
284	GGCC	2.24335
285	GCCC	4.59359
286	CCCG	4.22141
287	CCGC	4.80431
288	CGCC	2.62515
289	GCCC	4.59359
290	CCCC	7.21291
291	CCCA	3.78135
292	CCAA	7.54915
293	CAAC	2.14955
294	AACT	1.08044
295	ACTG	1.94597
296	CTGG	7.37364
297	TGGG	3.78135
298	GGGG	7.21291
299	GGGT	8.41067
300	GGTA	1.55557
301	GTAA	11.491
302	TAAC	2.66217
303	AACC	2.20473
304	ACCT	3.48557
305	CCTT	1.65382
306	CTTT	0.636132

## Sheet: SuppFig10d
Supplementary Fig. 10d		Sequence-dependent deformability score averaged within a sliding window of 30 bp around the entire 306 bp minicircle
Center Base Pair Number	Sequence	Deformability Score
1	AACTGGGGTAACCTTTGGGCTCCCCGGGCG	4.26131
2	ACTGGGGTAACCTTTGGGCTCCCCGGGCGC	4.28597
3	CTGGGGTAACCTTTGGGCTCCCCGGGCGCG	4.32933
4	TGGGGTAACCTTTGGGCTCCCCGGGCGCGA	4.28351
5	GGGGTAACCTTTGGGCTCCCCGGGCGCGAC	4.05806
6	GGGTAACCTTTGGGCTCCCCGGGCGCGACT	4.10885
7	GGTAACCTTTGGGCTCCCCGGGCGCGACTA	4.14925
8	GTAACCTTTGGGCTCCCCGGGCGCGACTAT	3.9019
9	TAACCTTTGGGCTCCCCGGGCGCGACTATA	4.17885
10	AACCTTTGGGCTCCCCGGGCGCGACTATAA	3.89927
11	ACCTTTGGGCTCCCCGGGCGCGACTATAAG	3.88967
12	CCTTTGGGCTCCCCGGGCGCGACTATAAGC	3.85009
13	CTTTGGGCTCCCCGGGCGCGACTATAAGCT	3.75785
14	TTTGGGCTCCCCGGGCGCGACTATAAGCTG	3.88552
15	TTGGGCTCCCCGGGCGCGACTATAAGCTGC	3.86814
16	TGGGCTCCCCGGGCGCGACTATAAGCTGCG	3.90933
17	GGGCTCCCCGGGCGCGACTATAAGCTGCGA	3.86656
18	GGCTCCCCGGGCGCGACTATAAGCTGCGAG	3.89526
19	GCTCCCCGGGCGCGACTATAAGCTGCGAGC	3.82533
20	CTCCCCGGGCGCGACTATAAGCTGCGAGCA	3.95228
21	TCCCCGGGCGCGACTATAAGCTGCGAGCAA	3.86732
22	CCCCGGGCGCGACTATAAGCTGCGAGCAAC	3.74829
23	CCCGGGCGCGACTATAAGCTGCGAGCAACT	3.76516
24	CCGGGCGCGACTATAAGCTGCGAGCAACTT	3.54056
25	CGGGCGCGACTATAAGCTGCGAGCAACTTC	3.54966
26	GGGCGCGACTATAAGCTGCGAGCAACTTCA	3.49549
27	GGCGCGACTATAAGCTGCGAGCAACTTCAC	3.3992
28	GCGCGACTATAAGCTGCGAGCAACTTCACT	3.33733
29	CGCGACTATAAGCTGCGAGCAACTTCACTT	3.36034
30	GCGACTATAAGCTGCGAGCAACTTCACTTG	3.40807
31	CGACTATAAGCTGCGAGCAACTTCACTTGG	3.43968
32	GACTATAAGCTGCGAGCAACTTCACTTGGG	3.64908
33	ACTATAAGCTGCGAGCAACTTCACTTGGGT	3.68144
34	CTATAAGCTGCGAGCAACTTCACTTGGGTA	3.87239
35	TATAAGCTGCGAGCAACTTCACTTGGGTAT	3.73472
36	ATAAGCTGCGAGCAACTTCACTTGGGTATG	3.4651
37	TAAGCTGCGAGCAACTTCACTTGGGTATGC	3.53291
38	AAGCTGCGAGCAACTTCACTTGGGTATGCC	3.30167
39	AGCTGCGAGCAACTTCACTTGGGTATGCCG	3.47749
40	GCTGCGAGCAACTTCACTTGGGTATGCCGG	3.49464
41	CTGCGAGCAACTTCACTTGGGTATGCCGGC	3.54872
42	TGCGAGCAACTTCACTTGGGTATGCCGGCG	3.68643
43	GCGAGCAACTTCACTTGGGTATGCCGGCGG	3.86042
44	CGAGCAACTTCACTTGGGTATGCCGGCGGT	3.90951
45	GAGCAACTTCACTTGGGTATGCCGGCGGTA	4.38563
46	AGCAACTTCACTTGGGTATGCCGGCGGTAG	4.34912
47	GCAACTTCACTTGGGTATGCCGGCGGTAGC	4.22695
48	CAACTTCACTTGGGTATGCCGGCGGTAGCG	4.35107
49	AACTTCACTTGGGTATGCCGGCGGTAGCGC	4.19585
50	ACTTCACTTGGGTATGCCGGCGGTAGCGCT	4.14969
51	CTTCACTTGGGTATGCCGGCGGTAGCGCTG	4.32946
52	TTCACTTGGGTATGCCGGCGGTAGCGCTGT	4.31774
53	TCACTTGGGTATGCCGGCGGTAGCGCTGTG	4.53194
54	CACTTGGGTATGCCGGCGGTAGCGCTGTGA	4.5257
55	ACTTGGGTATGCCGGCGGTAGCGCTGTGAG	4.44648
56	CTTGGGTATGCCGGCGGTAGCGCTGTGAGC	4.48567
57	TTGGGTATGCCGGCGGTAGCGCTGTGAGCA	4.58129
58	TGGGTATGCCGGCGGTAGCGCTGTGAGCAA	4.58129
59	GGGTATGCCGGCGGTAGCGCTGTGAGCAAG	4.378
60	GGTATGCCGGCGGTAGCGCTGTGAGCAAGG	4.4033
61	GTATGCCGGCGGTAGCGCTGTGAGCAAGGG	4.27168
62	TATGCCGGCGGTAGCGCTGTGAGCAAGGGC	4.30856
63	ATGCCGGCGGTAGCGCTGTGAGCAAGGGCG	4.16941
64	TGCCGGCGGTAGCGCTGTGAGCAAGGGCGA	4.34345
65	GCCGGCGGTAGCGCTGTGAGCAAGGGCGAG	4.44579
66	CCGGCGGTAGCGCTGTGAGCAAGGGCGAGG	4.41287
67	CGGCGGTAGCGCTGTGAGCAAGGGCGAGGA	4.4698
68	GGCGGTAGCGCTGTGAGCAAGGGCGAGGAG	4.33642
69	GCGGTAGCGCTGTGAGCAAGGGCGAGGAGC	4.2735
70	CGGTAGCGCTGTGAGCAAGGGCGAGGAGCT	4.21093
71	GGTAGCGCTGTGAGCAAGGGCGAGGAGCTG	4.2623
72	GTAGCGCTGTGAGCAAGGGCGAGGAGCTGT	3.95494
73	TAGCGCTGTGAGCAAGGGCGAGGAGCTGTT	3.92252
74	AGCGCTGTGAGCAAGGGCGAGGAGCTGTTC	3.52044
75	GCGCTGTGAGCAAGGGCGAGGAGCTGTTCA	3.57772
76	CGCTGTGAGCAAGGGCGAGGAGCTGTTCAC	3.60853
77	GCTGTGAGCAAGGGCGAGGAGCTGTTCACC	3.75462
78	CTGTGAGCAAGGGCGAGGAGCTGTTCACCG	4.01017
79	TGTGAGCAAGGGCGAGGAGCTGTTCACCGG	4.12779
80	GTGAGCAAGGGCGAGGAGCTGTTCACCGGG	4.15948
81	TGAGCAAGGGCGAGGAGCTGTTCACCGGGG	4.3647
82	GAGCAAGGGCGAGGAGCTGTTCACCGGGGT	4.19412
83	AGCAAGGGCGAGGAGCTGTTCACCGGGGTG	4.19117
84	GCAAGGGCGAGGAGCTGTTCACCGGGGTGG	4.12283
85	CAAGGGCGAGGAGCTGTTCACCGGGGTGGT	4.1021
86	AAGGGCGAGGAGCTGTTCACCGGGGTGGTG	4.15743
87	AGGGCGAGGAGCTGTTCACCGGGGTGGTGC	4.18404
88	GGGCGAGGAGCTGTTCACCGGGGTGGTGCA	4.3117
89	GGCGAGGAGCTGTTCACCGGGGTGGTGCAG	4.2598
90	GCGAGGAGCTGTTCACCGGGGTGGTGCAGG	4.17896
91	CGAGGAGCTGTTCACCGGGGTGGTGCAGGA	4.14788
92	GAGGAGCTGTTCACCGGGGTGGTGCAGGAT	4.07608
93	AGGAGCTGTTCACCGGGGTGGTGCAGGATC	3.91797
94	GGAGCTGTTCACCGGGGTGGTGCAGGATCC	3.87577
95	GAGCTGTTCACCGGGGTGGTGCAGGATCCC	3.94378
96	AGCTGTTCACCGGGGTGGTGCAGGATCCCG	4.07996
97	GCTGTTCACCGGGGTGGTGCAGGATCCCGG	4.06644
98	CTGTTCACCGGGGTGGTGCAGGATCCCGGG	4.32002
99	TGTTCACCGGGGTGGTGCAGGATCCCGGGT	4.34571
100	GTTCACCGGGGTGGTGCAGGATCCCGGGTA	4.70629
101	TTCACCGGGGTGGTGCAGGATCCCGGGTAC	4.70861
102	TCACCGGGGTGGTGCAGGATCCCGGGTACC	5.04608
103	CACCGGGGTGGTGCAGGATCCCGGGTACCG	4.99927
104	ACCGGGGTGGTGCAGGATCCCGGGTACCGA	4.9785
105	CCGGGGTGGTGCAGGATCCCGGGTACCGAG	5.0326
106	CGGGGTGGTGCAGGATCCCGGGTACCGAGG	4.82962
107	GGGGTGGTGCAGGATCCCGGGTACCGAGGG	4.78586
108	GGGTGGTGCAGGATCCCGGGTACCGAGGGG	4.93032
109	GGTGGTGCAGGATCCCGGGTACCGAGGGGT	4.70982
110	GTGGTGCAGGATCCCGGGTACCGAGGGGTC	4.4402
111	TGGTGCAGGATCCCGGGTACCGAGGGGTCC	4.45211
112	GGTGCAGGATCCCGGGTACCGAGGGGTCCC	4.46232
113	GTGCAGGATCCCGGGTACCGAGGGGTCCCT	4.47536
114	TGCAGGATCCCGGGTACCGAGGGGTCCCTG	4.59232
115	GCAGGATCCCGGGTACCGAGGGGTCCCTGC	4.48499
116	CAGGATCCCGGGTACCGAGGGGTCCCTGCA	4.52955
117	AGGATCCCGGGTACCGAGGGGTCCCTGCAG	4.44863
118	GGATCCCGGGTACCGAGGGGTCCCTGCAGG	4.42241
119	GATCCCGGGTACCGAGGGGTCCCTGCAGGA	4.36526
120	ATCCCGGGTACCGAGGGGTCCCTGCAGGAC	4.33463
121	TCCCGGGTACCGAGGGGTCCCTGCAGGACT	4.43009
122	CCCGGGTACCGAGGGGTCCCTGCAGGACTC	4.51908
123	CCGGGTACCGAGGGGTCCCTGCAGGACTCA	4.47991
124	CGGGTACCGAGGGGTCCCTGCAGGACTCAG	4.41437
125	GGGTACCGAGGGGTCCCTGCAGGACTCAGA	4.18004
126	GGTACCGAGGGGTCCCTGCAGGACTCAGAA	4.05859
127	GTACCGAGGGGTCCCTGCAGGACTCAGAAG	3.86509
128	TACCGAGGGGTCCCTGCAGGACTCAGAAGT	3.84026
129	ACCGAGGGGTCCCTGCAGGACTCAGAAGTC	3.31973
130	CCGAGGGGTCCCTGCAGGACTCAGAAGTCA	3.51828
131	CGAGGGGTCCCTGCAGGACTCAGAAGTCAA	3.21814
132	GAGGGGTCCCTGCAGGACTCAGAAGTCAAT	3.12582
133	AGGGGTCCCTGCAGGACTCAGAAGTCAATC	2.92604
134	GGGGTCCCTGCAGGACTCAGAAGTCAATCA	3.05638
135	GGGTCCCTGCAGGACTCAGAAGTCAATCAA	3.01423
136	GGTCCCTGCAGGACTCAGAAGTCAATCAAG	2.86203
137	GTCCCTGCAGGACTCAGAAGTCAATCAAGT	2.65922
138	TCCCTGCAGGACTCAGAAGTCAATCAAGTA	2.85077
139	CCCTGCAGGACTCAGAAGTCAATCAAGTAT	2.86228
140	CCTGCAGGACTCAGAAGTCAATCAAGTATT	2.84118
141	CTGCAGGACTCAGAAGTCAATCAAGTATTG	2.93768
142	TGCAGGACTCAGAAGTCAATCAAGTATTGA	2.98232
143	GCAGGACTCAGAAGTCAATCAAGTATTGAG	2.91947
144	CAGGACTCAGAAGTCAATCAAGTATTGAGG	2.93826
145	AGGACTCAGAAGTCAATCAAGTATTGAGGC	2.81875
146	GGACTCAGAAGTCAATCAAGTATTGAGGCT	2.87406
147	GACTCAGAAGTCAATCAAGTATTGAGGCTC	2.94492
148	ACTCAGAAGTCAATCAAGTATTGAGGCTCA	3.16282
149	CTCAGAAGTCAATCAAGTATTGAGGCTCAC	3.20174
150	TCAGAAGTCAATCAAGTATTGAGGCTCACC	3.45615
151	CAGAAGTCAATCAAGTATTGAGGCTCACCG	3.47339
152	AGAAGTCAATCAAGTATTGAGGCTCACCGC	3.53169
153	GAAGTCAATCAAGTATTGAGGCTCACCGCG	3.53228
154	AAGTCAATCAAGTATTGAGGCTCACCGCGA	3.49273
155	AGTCAATCAAGTATTGAGGCTCACCGCGAA	3.48982
156	GTCAATCAAGTATTGAGGCTCACCGCGAAC	3.44462
157	TCAATCAAGTATTGAGGCTCACCGCGAACA	3.63284
158	CAATCAAGTATTGAGGCTCACCGCGAACAG	3.65578
159	AATCAAGTATTGAGGCTCACCGCGAACAGA	3.44062
160	ATCAAGTATTGAGGCTCACCGCGAACAGAT	3.3976
161	TCAAGTATTGAGGCTCACCGCGAACAGATT	3.44062
162	CAAGTATTGAGGCTCACCGCGAACAGATTG	3.68317
163	AAGTATTGAGGCTCACCGCGAACAGATTGG	3.5453
164	AGTATTGAGGCTCACCGCGAACAGATTGGA	3.58806
165	GTATTGAGGCTCACCGCGAACAGATTGGAG	3.61338
166	TATTGAGGCTCACCGCGAACAGATTGGAGG	3.64635
167	ATTGAGGCTCACCGCGAACAGATTGGAGGT	3.45481
168	TTGAGGCTCACCGCGAACAGATTGGAGGTC	3.51988
169	TGAGGCTCACCGCGAACAGATTGGAGGTCT	3.64004
170	GAGGCTCACCGCGAACAGATTGGAGGTCTC	3.6054
171	AGGCTCACCGCGAACAGATTGGAGGTCTCG	4.01886
172	GGCTCACCGCGAACAGATTGGAGGTCTCGA	3.91561
173	GCTCACCGCGAACAGATTGGAGGTCTCGAA	3.79829
174	CTCACCGCGAACAGATTGGAGGTCTCGAAT	3.74604
175	TCACCGCGAACAGATTGGAGGTCTCGAATT	3.62856
176	CACCGCGAACAGATTGGAGGTCTCGAATTC	3.49872
177	ACCGCGAACAGATTGGAGGTCTCGAATTCG	3.36826
178	CCGCGAACAGATTGGAGGTCTCGAATTCGG	3.38997
179	CGCGAACAGATTGGAGGTCTCGAATTCGGA	3.09073
180	GCGAACAGATTGGAGGTCTCGAATTCGGAT	2.95906
181	CGAACAGATTGGAGGTCTCGAATTCGGATA	3.03916
182	GAACAGATTGGAGGTCTCGAATTCGGATAT	2.99254
183	AACAGATTGGAGGTCTCGAATTCGGATATC	3.03339
184	ACAGATTGGAGGTCTCGAATTCGGATATCC	3.08974
185	CAGATTGGAGGTCTCGAATTCGGATATCCT	3.16026
186	AGATTGGAGGTCTCGAATTCGGATATCCTC	3.16077
187	GATTGGAGGTCTCGAATTCGGATATCCTCG	3.64264
188	ATTGGAGGTCTCGAATTCGGATATCCTCGA	3.82316
189	TTGGAGGTCTCGAATTCGGATATCCTCGAG	3.98633
190	TGGAGGTCTCGAATTCGGATATCCTCGAGA	4.02479
191	GGAGGTCTCGAATTCGGATATCCTCGAGAC	3.79329
192	GAGGTCTCGAATTCGGATATCCTCGAGACT	3.86015
193	AGGTCTCGAATTCGGATATCCTCGAGACTA	4.07834
194	GGTCTCGAATTCGGATATCCTCGAGACTAG	4.13752
195	GTCTCGAATTCGGATATCCTCGAGACTAGC	4.05426
196	TCTCGAATTCGGATATCCTCGAGACTAGCG	4.23863
197	CTCGAATTCGGATATCCTCGAGACTAGCGC	4.24041
198	TCGAATTCGGATATCCTCGAGACTAGCGCG	4.14232
199	CGAATTCGGATATCCTCGAGACTAGCGCGA	4.03542
200	GAATTCGGATATCCTCGAGACTAGCGCGAT	3.48234
201	AATTCGGATATCCTCGAGACTAGCGCGATC	3.48151
202	ATTCGGATATCCTCGAGACTAGCGCGATCA	3.67821
203	TTCGGATATCCTCGAGACTAGCGCGATCAC	3.75008
204	TCGGATATCCTCGAGACTAGCGCGATCACA	3.92533
205	CGGATATCCTCGAGACTAGCGCGATCACAT	3.9304
206	GGATATCCTCGAGACTAGCGCGATCACATG	4.02124
207	GATATCCTCGAGACTAGCGCGATCACATGG	4.02254
208	ATATCCTCGAGACTAGCGCGATCACATGGT	3.99132
209	TATCCTCGAGACTAGCGCGATCACATGGTC	3.97773
210	ATCCTCGAGACTAGCGCGATCACATGGTCC	3.87642
211	TCCTCGAGACTAGCGCGATCACATGGTCCT	3.9462
212	CCTCGAGACTAGCGCGATCACATGGTCCTG	4.07146
213	CTCGAGACTAGCGCGATCACATGGTCCTGC	4.08237
214	TCGAGACTAGCGCGATCACATGGTCCTGCT	3.98848
215	CGAGACTAGCGCGATCACATGGTCCTGCTG	4.0252
216	GAGACTAGCGCGATCACATGGTCCTGCTGG	3.57762
217	AGACTAGCGCGATCACATGGTCCTGCTGGA	3.51636
218	GACTAGCGCGATCACATGGTCCTGCTGGAG	3.44194
219	ACTAGCGCGATCACATGGTCCTGCTGGAGT	3.38219
220	CTAGCGCGATCACATGGTCCTGCTGGAGTT	3.37459
221	TAGCGCGATCACATGGTCCTGCTGGAGTTC	3.21201
222	AGCGCGATCACATGGTCCTGCTGGAGTTCG	2.9964
223	GCGCGATCACATGGTCCTGCTGGAGTTCGT	2.85287
224	CGCGATCACATGGTCCTGCTGGAGTTCGTG	3.05425
225	GCGATCACATGGTCCTGCTGGAGTTCGTGA	2.89875
226	CGATCACATGGTCCTGCTGGAGTTCGTGAC	2.82819
227	GATCACATGGTCCTGCTGGAGTTCGTGACC	3.10625
228	ATCACATGGTCCTGCTGGAGTTCGTGACCG	3.16128
229	TCACATGGTCCTGCTGGAGTTCGTGACCGC	3.24299
230	CACATGGTCCTGCTGGAGTTCGTGACCGCC	3.32458
231	ACATGGTCCTGCTGGAGTTCGTGACCGCCG	3.25193
232	CATGGTCCTGCTGGAGTTCGTGACCGCCGC	3.25765
233	ATGGTCCTGCTGGAGTTCGTGACCGCCGCC	3.14014
234	TGGTCCTGCTGGAGTTCGTGACCGCCGCCG	3.40896
235	GGTCCTGCTGGAGTTCGTGACCGCCGCCGG	3.35584
236	GTCCTGCTGGAGTTCGTGACCGCCGCCGGG	3.34474
237	TCCTGCTGGAGTTCGTGACCGCCGCCGGGA	3.37596
238	CCTGCTGGAGTTCGTGACCGCCGCCGGGAT	3.36436
239	CTGCTGGAGTTCGTGACCGCCGCCGGGATC	3.30456
240	TGCTGGAGTTCGTGACCGCCGCCGGGATCA	3.43909
241	GCTGGAGTTCGTGACCGCCGCCGGGATCAC	3.30367
242	CTGGAGTTCGTGACCGCCGCCGGGATCACT	3.31948
243	TGGAGTTCGTGACCGCCGCCGGGATCACTC	3.40921
244	GGAGTTCGTGACCGCCGCCGGGATCACTCT	3.33365
245	GAGTTCGTGACCGCCGCCGGGATCACTCTC	3.43688
246	AGTTCGTGACCGCCGCCGGGATCACTCTCG	3.38844
247	GTTCGTGACCGCCGCCGGGATCACTCTCGG	3.38352
248	TTCGTGACCGCCGCCGGGATCACTCTCGGC	3.45675
249	TCGTGACCGCCGCCGGGATCACTCTCGGCA	3.45504
250	CGTGACCGCCGCCGGGATCACTCTCGGCAT	3.4601
251	GTGACCGCCGCCGGGATCACTCTCGGCATG	3.49992
252	TGACCGCCGCCGGGATCACTCTCGGCATGG	3.57674
253	GACCGCCGCCGGGATCACTCTCGGCATGGA	3.35884
254	ACCGCCGCCGGGATCACTCTCGGCATGGAC	3.31683
255	CCGCCGCCGGGATCACTCTCGGCATGGACG	3.44748
256	CGCCGCCGGGATCACTCTCGGCATGGACGA	3.30635
257	GCCGCCGGGATCACTCTCGGCATGGACGAG	3.29977
258	CCGCCGGGATCACTCTCGGCATGGACGAGC	3.24569
259	CGCCGGGATCACTCTCGGCATGGACGAGCT	3.17429
260	GCCGGGATCACTCTCGGCATGGACGAGCTG	3.22566
261	CCGGGATCACTCTCGGCATGGACGAGCTGT	3.19843
262	CGGGATCACTCTCGGCATGGACGAGCTGTA	3.6767
263	GGGATCACTCTCGGCATGGACGAGCTGTAC	3.44752
264	GGATCACTCTCGGCATGGACGAGCTGTACA	3.60189
265	GATCACTCTCGGCATGGACGAGCTGTACAA	3.63578
266	ATCACTCTCGGCATGGACGAGCTGTACAAG	3.63337
267	TCACTCTCGGCATGGACGAGCTGTACAAGG	3.78025
268	CACTCTCGGCATGGACGAGCTGTACAAGGG	4.0112
269	ACTCTCGGCATGGACGAGCTGTACAAGGGG	3.93129
270	CTCTCGGCATGGACGAGCTGTACAAGGGGC	3.95937
271	TCTCGGCATGGACGAGCTGTACAAGGGGCC	4.01349
272	CTCGGCATGGACGAGCTGTACAAGGGGCCC	4.04137
273	TCGGCATGGACGAGCTGTACAAGGGGCCCG	4.02833
274	CGGCATGGACGAGCTGTACAAGGGGCCCGC	3.90131
275	GGCATGGACGAGCTGTACAAGGGGCCCGCC	3.95186
276	GCATGGACGAGCTGTACAAGGGGCCCGCCC	4.10123
277	CATGGACGAGCTGTACAAGGGGCCCGCCCC	4.12114
278	ATGGACGAGCTGTACAAGGGGCCCGCCCCA	4.36195
279	TGGACGAGCTGTACAAGGGGCCCGCCCCAA	4.41242
280	GGACGAGCTGTACAAGGGGCCCGCCCCAAC	4.25098
281	GACGAGCTGTACAAGGGGCCCGCCCCAACT	4.20377
282	ACGAGCTGTACAAGGGGCCCGCCCCAACTG	4.43763
283	CGAGCTGTACAAGGGGCCCGCCCCAACTGG	4.55294
284	GAGCTGTACAAGGGGCCCGCCCCAACTGGG	4.64279
285	AGCTGTACAAGGGGCCCGCCCCAACTGGGG	4.71527
286	GCTGTACAAGGGGCCCGCCCCAACTGGGGT	4.60982
287	CTGTACAAGGGGCCCGCCCCAACTGGGGTA	4.96962
288	TGTACAAGGGGCCCGCCCCAACTGGGGTAA	5.03346
289	GTACAAGGGGCCCGCCCCAACTGGGGTAAC	4.89245
290	TACAAGGGGCCCGCCCCAACTGGGGTAACC	4.94935
291	ACAAGGGGCCCGCCCCAACTGGGGTAACCT	4.42876
292	CAAGGGGCCCGCCCCAACTGGGGTAACCTT	4.38739
293	AAGGGGCCCGCCCCAACTGGGGTAACCTTT	4.12687
294	AGGGGCCCGCCCCAACTGGGGTAACCTTTG	4.27365
295	GGGGCCCGCCCCAACTGGGGTAACCTTTGG	4.34702
296	GGGCCCGCCCCAACTGGGGTAACCTTTGGG	4.34973
297	GGCCCGCCCCAACTGGGGTAACCTTTGGGC	4.16619
298	GCCCGCCCCAACTGGGGTAACCTTTGGGCT	4.16688
299	CCCGCCCCAACTGGGGTAACCTTTGGGCTC	4.24581
300	CCGCCCCAACTGGGGTAACCTTTGGGCTCC	4.16706
301	CGCCCCAACTGGGGTAACCTTTGGGCTCCC	4.27021
302	GCCCCAACTGGGGTAACCTTTGGGCTCCCC	4.25011
303	CCCCAACTGGGGTAACCTTTGGGCTCCCCG	4.45207
304	CCCAACTGGGGTAACCTTTGGGCTCCCCGG	4.43923
305	CCAACTGGGGTAACCTTTGGGCTCCCCGGG	4.34891
306	CAACTGGGGTAACCTTTGGGCTCCCCGGGC	4.30904

## Sheet: Minicircle sequences
306 bp	TTGGGCTCCCCGGGCGCGACTATAAGCTGCGAGCAACTTCACTTGGGTATGCCGGCGGTAGCGCTGTGAGCAAGGGCGAGGAGCTGTTCACCGGGGTGGTGCAGGATCCCGGGTACCGAGGGGTCCCTGCAGGACTCAGAAGTCAATCAAGTATTGAGGCTCACCGCGAACAGATTGGAGGTCTCGAATTCGGATATCCTCGAGACTAGCGCGATCACATGGTCCTGCTGGAGTTCGTGACCGCCGCCGGGATCACTCTCGGCATGGACGAGCTGTACAAGGGGCCCGCCCCAACTGGGGTAACCT
327 bp	TTGGGCTCCCCGGGCGCGACTATAAGCTGCGAGCAACTTCATGTCGTAAATACACAGAGCTTACCCGTTACCGTGAAAAGTCCAGTACTTCCGTCTGGTCACCACCTTCAGATTCCTGCGCACGCTGAGGTCAAAAGCGTTCCGGCTTCCTCGTTACCGCCTAGCGTACAGCAGAAGATCCTGGCTACGGCCACCACATCTACGTCAGGGATGGTCGAAGCTTCACAAATGCCCACTGTGATCTATGTATCCCCAGTCAATACCGTCAAGAATGTGGTTACGAAAAATTTTAGCTGTACAAGGGGCCCGCCCCAACTGGGGTAACCT
